# Supplementary material for: FGF21–MAPK1 Imbalance Disrupts Hepatic Lipid Metabolism in Dairy Cow Ketosis
Source: Life (Basel). 2025 Aug 24;15(9):1339. doi: 10.3390/life15091339 (PMC12470934; doi:10.3390/life15091339)
Supplement: Supplementary file 1 [file life-15-01339-s001.zip]

Archive with 2 entries (2 files):
- Figure S1.pdf
- Supplementry TableS1-S4.pdf
